# Supplementary material for: Copper Oxide Nanoparticles Induce Pulmonary Inflammation and Exacerbate Asthma via the TXNIP Signaling Pathway
Source: Int J Mol Sci. 2024 Oct 24;25(21):11436. doi: 10.3390/ijms252111436 (PMC11546552; doi:10.3390/ijms252111436)
Supplement: Supplementary file 1 [file ijms-25-11436-s001.zip]

Archive with 1 entries (1 files):
- ijms-3217369-supplementary.pdf
